# Supplementary material for: Protecting Athletes: The Clinical Relevance of Meta-Analyses on Injury Prevention Programs for Sports and Musculoskeletal Body Regions: An Overview of Systematic Reviews with Meta-Analyses of Randomized Clinical Trials
Source: Healthcare (Basel). 2025 Jun 27;13(13):1530. doi: 10.3390/healthcare13131530 (PMC12250077; doi:10.3390/healthcare13131530)
Supplement: Supplementary file 1 [file healthcare-13-01530-s001.zip]

Archive with 11 entries (11 files):
- PRIOR checklist.pdf
- PRISMA_2020_abstract_checklist.pdf
- Suppl File S1 Deviations from the protocol.pdf
- Suppl File S2 Search strategies.pdf
- Suppl File S3 List excluded studies.pdf
- Suppl File S4 Analysis manual searches.pdf
- Suppl File S5 Overlap ACL.pdf
- Suppl File S6 Overlap knee injuries.pdf
- Suppl File S7 Overlap hamstring injuries.pdf
- Suppl File S8 Overlap groin and hip injuries.pdf
- Suppl File S9 Overlap ankle injuries.pdf
